# Supplementary material for: Clinical and Molecular Spectrum of PPP2R1A-Related Neurodevelopmental Disorders: A Systematic Review
Source: Genes (Basel). 2025 Dec 16;16(12):1508. doi: 10.3390/genes16121508 (PMC12733044; doi:10.3390/genes16121508)
Supplement: Supplementary file 1 [file genes-16-01508-s001.zip]

Archive with 2 entries (2 files):
- supplementary material S1 - supplementary methods.pdf
- supplementary material S2 - Data_Extraction_table.xlsx
