# Supplementary material for: Clinical and Molecular Spectrum of PPP2R1A-Related Neurodevelopmental Disorders: A Systematic Review
Source: Genes (Basel). 2025 Dec 16;16(12):1508. doi: 10.3390/genes16121508 (PMC12733044; doi:10.3390/genes16121508)
Supplement: Supplementary file 1 [file genes-16-01508-s001.zip › supplementary material S2 - Data_Extraction_table.xlsx]

## Sheet: Data_Extraction2
First Author	Year	Country	Journal	Study Design	Study Type	Number of Patients	Age (mean/range)	Sex (M/F)	Family History	Variant (HGVS)	Protein Change	Mutation Type	Zygosity	Inheritance	Developmental Delay	Intellectual Disability	Epilepsy	Structural Brain Abnormalities	Other Clinical Features	Diagnostic Method	Age at Diagnosis	Imaging Findings	EEG Findings	JBI_Q1_Clear Patient Description	JBI_Q2_Clear History	JBI_Q3_Diagnostic Tests Described	JBI_Q4_Intervention Described	JBI_Q5_Post-Intervention Condition	JBI_Q6_Adverse Events Reported	JBI_Q7_Takeaway Lessons	JBI_Q8_Other Comments	Overall Quality (High/Moderate/Low)	Notes
Baker EK	2022	USA/Israel	Am J Med Genet A	Case series	Case series	4	Newborn (DOD 141)	M	NA	c.548G>A	p.Arg183Gln	Missense	Heterozygous	De novo	Yes	Yes	Yes	ACC, ventriculomegaly, hypoplastic brainstem	Dysmorphic facies; cardiac: PV stenosis, RV hypertension, valve regurgitations	WES (Duo)	Neonatal	MRI: ventriculomegaly, ACC	Seizures since birth	Yes	Yes	Yes	Yes	Died neonatally	Yes	Cardiac features are a key phenotype; p.R183Gln is lethal	Small case series; limited follow-up period	High	Severe, lethal
Baker EK	2022	USA/Israel	Am J Med Genet A	Case series	Case series	4	Newborn (DOD 12)	M	NA	c.548G>A	p.Arg183Gln	Missense	Heterozygous	De novo	Yes	NA	No	Partial ACC, cerebellar hypoplasia, ventriculomegaly, kinked brainstem	Dysmorphic facies; cardiac: coarctation, dysplastic valves, VSD, PFO	WGS (Trio)	Neonatal	MRI: ACC, cerebellar hypoplasia	NA	Yes	Yes	Yes	Yes	Died neonatally	Yes	Cardiac features are a key phenotype; p.R183Gln is lethal	Small case series; limited follow-up period	High	Severe, lethal
Baker EK	2022	USA/Israel	Am J Med Genet A	Case series	Case series	4	7 months	F	NA	c.544C>T	p.Arg182Trp	Missense	Heterozygous	De novo	Yes	Yes	Yes	ACC, ventriculomegaly, brainstem hypoplasia	Dysmorphic facies, feeding difficulty; cardiac: pulmonic stenosis, PFO	WES (proband only)	Infancy	MRI: ACC, cerebral atrophy	Seizures, febrile	Yes	Yes	Yes	Yes	Persistent developmental delay and seizures	Yes	Cardiac features are important; discusses genotype-phenotype correlation	Small case series; limited follow-up period	High	Severe GDD
Baker EK	2022	USA/Israel	Am J Med Genet A	Case series	Case series	4	5 months	F	NA	c.536C>A	p.Pro179His	Missense	Heterozygous	De novo	Yes	Yes	No	ACC, ventriculomegaly, inferior vermis hypoplasia, WM thinning	Dysmorphic facies, hypotonia, FTT; cardiac: ASD/PFO	WES (Trio)	Infancy	MRI: ACC, ventriculomegaly	Normal EEG	Yes	Yes	Yes	Yes	Progressive growth and developmental delay	Yes	Cardiac features are important; discusses genotype-phenotype correlation	Small case series; limited follow-up period	High	Severe hypotonia
Hamill, C	2025	Australia	Prenatal Diagnosis	Case series	Case report	3	24 wks GA	NA	–	c.544C>T	p.Arg182Trp	Missense	Het	De novo	NA	NA	NA	Ventriculomegaly, hypoplastic CC, widened interhemispheric fissure	Prenatal phenotype	Prenatal exome sequencing	Prenatal	Fetal MRI: ventriculomegaly, thin CC, aqueduct stenosis pattern	–	Yes	Yes	Yes (Microarray, pES report)	Termination of pregnancy	TOP at 26 wks	No complications reported	Prenatal MRI showed an aqueduct stenosis pattern	Limited number of cases	Moderate	Termination at 26 wks
Hamill, C	2025	Australia	Prenatal Diagnosis	Case series	Case report	3	30 wks GA	NA	–	c.544C>T	p.Arg182Trp	Missense	Het	De novo	NA	NA	NA	Ventriculomegaly, thin CC, colpocephaly	Prenatal phenotype	Prenatal exome sequencing	Prenatal	Fetal MRI: ventriculomegaly, short CC, aqueduct stenosis pattern	–	Yes	Yes	Yes (Microarray, pES report)	Termination of pregnancy	TOP at 33 wks	No complications reported	Prenatal MRI showed characteristic CC dysgenesis	Limited number of cases	Moderate	Termination at 33 wks
Hamill, C	2025	Australia	Prenatal Diagnosis	Case series	Case report	3	30 wks GA (diagnosed 6 mo postnatally)	M	–	c.544C>T	p.Arg182Trp	Missense	Het	De novo	Yes	Yes	Yes	Thin CC, pons hypoplasia, vermis hypoplasia	Prenatal phenotype, confirmed postnatally	Trio-WES (postnatal)	6 mos	Fetal MRI: thin CC, aqueduct stenosis pattern	Yes (Epilepsy postnatally)	Yes (detailed fetal/neonatal description)	Yes (detailed pregnancy/family history)	Yes (Prenatal MRI, postnatal trio-WES)	Supportive care	Ongoing GDD, epilepsy	No complications reported	p.Arg182Trp variant is associated with a severe phenotype	Limited number of cases	Moderate	Survived; GDD + epilepsy
Houge G	2015	UK, Netherlands, Israel, Norway	The Journal of Clinical Investigation	Case Series	Case Series	5	3.5 yrs	F	NA	c.536C>T	p.Pro179Leu	Missense	NA	De novo	Yes	Severe	No	Corpus callosum agenesis	Hypotonia, cortical visual impairment, head circumference 2 cm < 3rd percentile	Exome sequencing	NA	Corpus callosum agenesis	NA	Yes	Yes	Yes	NA	NA	NA	PPP2R1A gene mutations are a new cause of intellectual disability. The clinical features correlate with the degree of biochemical disturbance.	NA	High	NA
Houge G	2015	UK, Netherlands, Israel, Norway	The Journal of Clinical Investigation	Case Series	Case Series	5	4 yrs	F	NA	c.544C>T	p.Arg182Trp	Missense	NA	De novo	Yes	Severe	Yes	Corpus callosum hypoplasia, large ventricles	Hypotonia, scoliosis, head circumference 10th percentile	Exome sequencing	NA	Corpus callosum hypoplasia, large ventricles	Abnormal	Yes	Yes	Yes	NA	NA	NA	PPP2R1A gene mutations are a new cause of intellectual disability. The clinical features correlate with the degree of biochemical disturbance.	NA	High	NA
Houge G	2015	UK, Netherlands, Israel, Norway	The Journal of Clinical Investigation	Case Series	Case Series	5	11 yrs	M	NA	c.544C>T	p.Arg182Trp	Missense	NA	De novo	Yes	Severe	Yes, multifocal	Corpus callosum hypoplasia	Hypotonia, ataxic gait, scoliosis, hip dysplasia, hypermobility, physically strong, gastrostomy at 8 years	Exome sequencing	NA	Corpus callosum hypoplasia	Abnormal	Yes	Yes	Yes	Gastrostomy	NA	NA	PPP2R1A gene mutations are a new cause of intellectual disability. The clinical features correlate with the degree of biochemical disturbance.	NA	High	NA
Houge G	2015	UK, Netherlands, Israel, Norway	The Journal of Clinical Investigation	Case Series	Case Series	5	1 yr	F	NA	c.544C>T	p.Arg182Trp	Missense	NA	De novo	Yes	Severe	Yes	Corpus callosum agenesis, delayed myelination, large ventricles	Hypotonia, cortical visual impairment, unilateral postaxial polydactyly, unilateral kidney agenesis, absent uterus and vagina, head circumference > 75th percentile	Exome sequencing	NA	Corpus callosum agenesis, delayed myelination, large ventricles	Abnormal	Yes	Yes	Yes	NA	NA	NA	PPP2R1A gene mutations are a new cause of intellectual disability. The clinical features correlate with the degree of biochemical disturbance.	Labor induced due to hydrocephalus.	High	NA
Houge G	2015	UK, Netherlands, Israel, Norway	The Journal of Clinical Investigation	Case Series	Case Series	5	5 yrs	M	NA	c.773G>A	p.Arg258His	Missense	NA	De novo	Yes	Severe	Yes	Corpus callosum hypoplasia, delayed myelination	Hypotonia, ataxic gait, hyperactivity, constipation, entropion of eyelids, head circumference 1 cm < 2nd percentile	Exome sequencing	NA	Corpus callosum hypoplasia, delayed myelination	Abnormal	Yes	Yes	Yes	NA	NA	NA	PPP2R1A gene mutations are a new cause of intellectual disability. The clinical features correlate with the degree of biochemical disturbance.	NA	High	NA
Hu, J	2025	China	Mol Genet Genomic Med	Case report	Case report	1	23 wks GA (fetus)	NA	NA	c.548G>A	p.Arg183Gln	Missense	Heterozygous	De novo	NA	NA	NA	Ventriculomegaly, partial ACC, dangling choroid plexus	Increased nuchal translucency (4.4 mm), suspected hydrocephalus	Trio-WES, CMA, karyotype	Prenatal	US/MRI: ventriculomegaly, partial ACC, Blake’s pouch cyst	NA	Yes (detailed fetal description)	Yes (maternal/family history)	Yes (karyotype, CMA, WES reported)	Termination of pregnancy	Pregnancy terminated after counseling	No complications	Expands the prenatal PPP2R1A phenotype spectrum	Includes a literature review summarizing prenatal phenotype frequency	High	Prenatal case, systematic review of 12 previous cases.
Lee, J	2023	Korea	Ann Clin Lab Sci	Case report	Case report	1	12 mo	F	NA	c.650A>G	p.Gln217Arg	Missense	Heterozygous	De novo	Yes	Yes	Yes (refractory)	Dandy–Walker continuum, ACC hypoplasia, PVL, brainstem + diffuse cerebral atrophy	Microcephaly, feeding difficulty, strabismus, hypertonia	NGS panel (NDD), Sanger validation	Infancy (12 mo)	MRI: Dandy–Walker, ACC hypoplasia, PVL, atrophy	Background slowing, no clear spikes	Yes (detailed patient description)	Yes (maternal/family history)	Yes (Karyotype, CMA, NGS panel reported)	Multiple AEDs (phenobarbital, valproate, oxcarbazepine, clobazam, lamotrigine)	Seizures persisted, severe DD/ID	No adverse events beyond disease complications	This novel PPP2R1A variant expands the phenotype; epilepsy is often refractory.	First Korean PPP2R1A case; novel pathogenic variant; follow-up lost at 27 months.	High	N/A
Lei T.	2023	China	Genes (Basel)	Case Report	Case Report	1	8.0 years	F	Negative	c.1565C>T	p.Pro522Leu	Missense	Heterozygous	De novo	Yes	Moderate	Yes	NA	Autistic features, hypotonia, microcephaly	WES	8.0 years	Normal MRI	NA	Yes	Yes	Yes	No	NA	No	Yes	NA	High	Case report of a patient with a missense variant; highlights autistic features and hypotonia.
Melas, M	2021	USA	Cold Spring Harbor Molecular Case Studies	Case Report	Case Report	1	16 months	M	No history of developmental delay, learning problems, or short stature in parents	c.773G>A	p.Arg258His	Missense	Heterozygous	De novo	Yes	NA	NA	Brain abnormalities, progressive microcephaly, ventriculomegaly, metopic craniosynostosis	Failure to thrive, short stature, hypotonia, joint hypermobility, severe scoliosis, normally-shaped low-set ears	Clinical Exome Sequencing (ES) trio analysis	8 months (at referral)	Prenatal ventriculomegaly; post-natal MRI showed decreased cerebral volume, ventriculomegaly; CT confirmed craniosynostosis	NA	Yes	Yes	Yes	NA	NA	NA	Highlights clinical and methodological considerations for incidentally discovered somatic variants in NGS testing.	A somatic CBL gene variant was also incidentally discovered.	High	PPP2R1A variant considered causative for patient's clinical presentation. Craniosynostosis, progressive scoliosis, and severe failure to thrive were previously unreported findings in PPP2R1A-related disorders.
Qian Y	2023	China	Genes	Case Series	Case Series	5	NA	F	Unrelated	c.538A>G	p.Met180Val	Missense	NA	De novo	Yes	Yes	No	Brain dysplasia, dilated Virchow-Robin spaces, less white matter, thin corpus callosum	Hypotonia , lower extremities dystrophy , macrocephaly	Whole/clinical exome sequencing	5 months	Brain dysplasia, dilated Virchow-Robin spaces, less white matter, thin corpus callosum	NA	Yes	Yes	Yes	NA	NA	NA	The study reported five NDD patients with PPP2R1A gene variants and expanded the PPP2R1A pathogenic variant spectrum. The genotype-phenotype association findings provide reminders regarding prognostication and evidence for genetic counseling.	Patient 1 was a five-month-old girl with macrocephaly. She could not lift her head steadily at 8 months old.	High	Patient 1 and Patient 2 had the same variant (c.538A>G or c.539T>C), both resulting in a change at p.Met180.
Qian Y	2023	China	Genes	Case Series	Case Series	5	NA	F	Unrelated	c.539T>C	p.Met180Thr	Missense	NA	De novo	Yes	Yes	No	Bilateral ventriculomegaly, brain asymmetry	Hypotonia , respiratory tract infection, pneumonia , macrocephaly	Whole/clinical exome sequencing	1 year 2 months	Bilateral ventriculomegaly, brain asymmetry	NA	Yes	Yes	Yes	NA	NA	NA	The study reported five NDD patients with PPP2R1A gene variants and expanded the PPP2R1A pathogenic variant spectrum. The genotype-phenotype association findings provide reminders regarding prognostication and evidence for genetic counseling.	One of five patients studied. Patient 1 and Patient 2 had the same variant (c.538A>G or c.539T>C), both resulting in a change at p.Met180.	High	Patient 2 was a one year and two months old girl with macrocephaly.
Qian Y	2023	China	Genes	Case Series	Case Series	5	NA	M	Unrelated	c.843dupA	p.Asp282Argfs*14	Frameshift	NA	De novo	Yes	Yes	Yes, onset 7 days, partial or GTCS	Dysmyelination	Small for gestational age (SGA) , microcephaly , hypospadias	Whole/clinical exome sequencing	1 year 6 months	Dysmyelination	NA	Yes	Yes	Yes	NA	NA	NA	The study reported five NDD patients with PPP2R1A gene variants and expanded the PPP2R1A pathogenic variant spectrum. The genotype-phenotype association findings provide reminders regarding prognostication and evidence for genetic counseling.	One of five patients studied. This was a novel frameshift variant.	High	Patient 3 was a boy born SGA who developed seizures at 7 days old.
Qian Y	2023	China	Genes	Case Series	Case Series	5	NA	F	Unrelated	c.1409T>C	p.Val470Ala	Missense	NA	NA	Yes	Yes	Yes, 2-3 times/year	Delayed myelination	Hyperactivity disorder , hearing loss (right ear 40 dB)	Whole/clinical exome sequencing	2 years 4 months	Delayed myelination	NA	Yes	Yes	Yes	NA	NA	NA	The study reported five NDD patients with PPP2R1A gene variants and expanded the PPP2R1A pathogenic variant spectrum. The genotype-phenotype association findings provide reminders regarding prognostication and evidence for genetic counseling.	One of five patients studied. This was a novel missense variant.	High	Patient 4 could not say any words or walk steadily at 2 years and 4 months old.
Qian Y	2023	China	Genes	Case Series	Case Series	5	NA	M	Unrelated	c.1493G>T	p.Arg498Leu	Missense	NA	De novo	Yes	Yes	Yes, onset 10 months	Large, patchy, abnormal signal shadow in the right temporo-occipital lobe, frontotemporal ventriculomegaly	Sturge-Weber syndrome, focal epilepsy, glaucoma	Whole/clinical exome sequencing	1 year 3 months	Large, patchy, abnormal signal shadow in the right temporo-occipital lobe, frontotemporal ventriculomegaly	NA	Yes	Yes	Yes	NA	NA	NA	The study reported five NDD patients with PPP2R1A gene variants and expanded the PPP2R1A pathogenic variant spectrum. The genotype-phenotype association findings provide reminders regarding prognostication and evidence for genetic counseling.	One of five patients studied. This was a novel missense variant.	High	Patient 5 was also diagnosed with Sturge-Weber syndrome, focal epilepsy, and glaucoma.
Roldán, M	2023	Spain	International Journal of Molecular Sciences	Case Report	Case Report	2	18 yrs (at final assessment)	M	Healthy non-consanguineous parents	c.61C>T	p.Arg21Cys	Missense	Heterozygous	De novo	Yes	Moderate (IQ 41)	No	Cerebellar-pontine hypoplasia & progressive atrophy, microcephaly, optic nerve atrophy, ventriculomegaly	Hypotonia, ataxic gait, strabismus, horizontal nystagmus, hyperreflexia, Achilles tendon contracture, peripheral neuropathy, intention tremor, apraxia	WES trio analysis	6 yrs (MRI), 13 yrs (cognitive assessment)	Cerebellar-pontine asymmetrical hypoplasia & progressive atrophy, optic nerve atrophy, ventriculomegaly	NA	Yes	Yes	Yes	Orthopedic surgery for Achilles tendon	NA	NA	PPP2R1A variant can be associated with pontocerebellar hypoplasia (PCH), expanding the clinical spectrum.	This variant and phenotype had not been previously reported. Characterized by the absence of epilepsy or corpus callosum abnormalities. Functional studies observed reduced PPP2R1A protein expression and abnormal aggregates.	High	This variant is located in a different position (HEAT1) from previously reported variant clusters.
Roldán, M	2023	Spain	International Journal of Molecular Sciences	Case Report	Case Report	2	12 yrs	F	Healthy non-consanguineous parents	c.539T>G	p.Met180Arg	Missense	Heterozygous	De novo	Yes	Yes	No	Hippocampal dysplasia	Intrauterine growth restriction (IUGR), low birth weight, hypotonia, joint laxity, high palate, strabismus, long face, scoliosis	WES trio analysis	6 mos	Hippocampal dysplasia	NA	Yes	Yes	Yes	NA	NA	NA	Used as a control with a known PPP2R1A-related NDD phenotype.	Has typical clinical features of previously reported PPP2R1A-rNDD.	High	This patient's clinical features were already published in other reports.
Ruxmohan, S	2021	USA	Cureus	Case Report	Case Report	1	14 months	M	NA	NA	NA	NA	NA	NA	Yes	Severe	Yes, medically refractory seizures	Congenital hydrocephalus, hypoplastic/absent corpus callosum, pontocerebellar hypoplasia	Infantile spasms, obstructive sleep apnea, macrocephaly with frontal bossing, axial hypotonia, distal limb hypertonia	NA	NA	Brain MRI: congenital hydrocephalus, hypoplastic/absent corpus callosum, pontocerebellar hypoplasia	Video EEG: left centro-temporal epileptiform discharges, severe epileptic encephalopathy	Yes	Yes	Yes	Endoscopic third ventriculostomy, choroid plexus cauterization, ventriculoperitoneal shunt, external ventricular drain (EVD), various anti-seizure medications	NA	Surgical shunt removal and EVD re-insertion	The management of epilepsy in children with PPP2R1A gene variants and congenital hydrocephalus is challenging. Various treatments may show different levels of effectiveness in symptom control and disease progression.	Clinical symptoms align with previous research on PPP2R1A variants: epilepsy, developmental delay, intellectual disability, corpus callosum agenesis/hypoplasia, and hypotonia. The patient underwent multiple surgeries and various anti-seizure medications but had difficulty with seizure control.	High	N/A
Wallace, A	2019	United States	J Pediatr Genet	Case Report	Case Report	1	Newborn	M	NA	c.548G>A	p.Arg183Gln	Missense	NA	De novo	Yes	Severe	Yes	Severe lateral and third ventriculomegaly, hypoplastic corpus callosum, pontocerebellar hypoplasia	Down-slanting palpebral fissures, low-set ears, anteverted nares, high asymmetric palate, pectus excavatum, bilateral fifth finger clinodactyly, hyperextensible fingers, right-sided inguinal hernia, low truncal tone, hypoplastic transverse aortic arch, optic nerve hypoplasia, recurrent aspiration pneumonias	Trio whole exome sequencing	Neonatal	MRI: severe ventriculomegaly, hypoplastic corpus callosum, pontocerebellar hypoplasia.	NA	Yes	Yes	Yes	Ventriculoperitoneal shunt placement	Patient died at 114 days of life due to sepsis and respiratory failure.	NA	This is the sixth case reported in the literature, expanding the phenotype of the condition. The mutation affects an amino acid adjacent to a previously reported mutation.	The patient also had a heterozygous variant in the SEMA3E gene, but it was considered not pathogenic. The authors speculate that the combination of this variant and the PPP2R1A mutation might contribute to a more severe phenotype. Long-term follow-up was not possible as the patient died at 114 days of age.	High	N/A
Wei, X	2024	China	Prenatal Diagnosis	Case Series	Case Report	1	Fetus	NA	NA	c.548G>A	p.Arg183Gln	Missense	Het (Heterozygous)	De novo	Yes	Yes	Yes	Agenesis of the corpus callosum (ACC), hydrocephalus, ventricular septal defect (VSD)	NA	Exome sequencing (ES)	Prenatal	ACC, hydrocephalus, VSD	NA	Yes	Yes	Yes	NA	Pregnancy terminated (TOP)	NA	Prenatal exome sequencing (ES) is effective for genetic diagnosis of agenesis of the corpus callosum (ACC).	PPP2R1A variant is associated with Mental retardation autosomal dominant 36.	High	Agenesis of the corpus callosum, hydrocephalus, and ventricular septal defect were found in prenatal testing, leading to termination of pregnancy.
Zarante-Bahamon, A	2025	Colombia	Clinical Dysmorphology	Case Report	Case Report	1	6 yrs	M	Non-consanguineous parents	c.655T>C	p.Ser219Pro	Missense	Heterozygous	De novo	Yes	Moderate	No	Periventricular leukomalacia, hypoplastic corpus callosum	Macrocephaly, hypotonia, laryngomalacia, aspiration-swallowing difficulties, abnormal skull shape, left cryptorchidism, mild sleep apnea, various facial anomalies	Clinical exome sequencing (trio)	NA	MRI: Periventricular leukomalacia, hypoplastic corpus callosum	NA	Yes	Yes	Yes	NA	NA	NA	Highlights the importance of advanced genetic testing to uncover the underlying cause of complex neurodevelopmental disorders.	First case reported in Colombia. Initially considered neonatal hypoxia as the cause, but PPP2R1A variant was diagnosed via clinical exome sequencing.	High	Final diagnosis was Houge-Janssens syndrome type 2.
Yanghui Zhang	2020	China	Neurosci. Bull.	Case Report	Case Report	1	9 mos (9 mos)	M	None	c.656C>T	p.S219L	Missense	Heterozygous (Implied)	De novo	Yes	Yes	Yes	Agenesis of the corpus callosum, reduced brain parenchyma, enlarged ventricles, delayed white matter myelination	Frequent vomiting, auditory impairment	Whole-exome sequencing	9 mos	Agenesis of the corpus callosum, reduced brain parenchyma, enlarged ventricles, widened cerebral sulci and fissures	Synchronous high-amplitude δ-waves spreading from the frontal lobe	Yes	Yes	Yes	Levetiracetam administration	Successful seizure control	None	A PPP2R1A variant should be considered in patients with unexplained neurodevelopmental abnormalities.	NA	High	The patient exhibited neurodevelopmental abnormalities like agenesis of the corpus callosum, with epileptic signatures on EEG.
Lenaerts L	2021	Multinational	Genetics in Medicine	Cohort study	Case Series	30	11y	F	None	c.96C>G	I32M	Missense	Heterozygous	de novo	Yes	Moderate	Yes	Yes	Hypotonia, ASD, hypermobility, ketotic hypoglycemia	Exome Sequencing	Not specified	Periventricular white matter hyperintensities	Normal	Yes (cohort-level)	Yes (aggregate family/patient history)	Yes (genetic tests detailed)	NA	NA	NA	The B55α-impaired variant group showed increased severity, epilepsy, and CC abnormalities; B56δ binding was common	The macrocephaly subgroup had 0/10 epilepsy	High	This large-scale case series established a genotype-phenotype correlation, showing variant distribution and functional effects centered on the HR4-HR7 loops.
Lenaerts L	2021	Multinational	Genetics in Medicine	Cohort study	Case Series	30	4y	M	None	c.421T>A	F141I	Missense	Heterozygous	de novo	Yes	Severe	No	No	Macrocephaly, hypotonia, ADHD, reflux, hypermobility, hypoplastic ears	Exome Sequencing	Not specified	Normal	Not specified	Yes (cohort-level)	Yes (aggregate family/patient history)	Yes (genetic tests detailed)	NA	NA	NA	The B55α-impaired variant group showed increased severity, epilepsy, and CC abnormalities; B56δ binding was common	The macrocephaly subgroup had 0/10 epilepsy	High	This large-scale case series established a genotype-phenotype correlation, showing variant distribution and functional effects centered on the HR4-HR7 loops.
Lenaerts L	2021	Multinational	Genetics in Medicine	Cohort study	Case Series	30	18y	M	None	c.455C>T	S152F	Missense	Heterozygous	de novo	Yes	ASD (IQ 86)	No	No	Hypermobility, high palate, small pinnae	Exome Sequencing	Not specified	Normal	Not specified	Yes (cohort-level)	Yes (aggregate family/patient history)	Yes (genetic tests detailed)	NA	NA	NA	The B55α-impaired variant group showed increased severity, epilepsy, and CC abnormalities; B56δ binding was common	The macrocephaly subgroup had 0/10 epilepsy	High	This large-scale case series established a genotype-phenotype correlation, showing variant distribution and functional effects centered on the HR4-HR7 loops.
Lenaerts L	2021	Multinational	Genetics in Medicine	Cohort study	Case Series	30	18y	F	None	c.532A>T	T178S	Missense	Heterozygous	de novo	Yes	Moderate	No	No	Macrocephaly(+5.1SD), frontal bossing, ptosis, anxiety, OCD, scoliosis	Exome Sequencing	Not specified	Not done	Not specified	Yes (cohort-level)	Yes (aggregate family/patient history)	Yes (genetic tests detailed)	NA	NA	NA	The B55α-impaired variant group showed increased severity, epilepsy, and CC abnormalities; B56δ binding was common	The macrocephaly subgroup had 0/10 epilepsy	High	This large-scale case series established a genotype-phenotype correlation, showing variant distribution and functional effects centered on the HR4-HR7 loops.
Lenaerts L	2021	Multinational	Genetics in Medicine	Cohort study	Case Series	30	12y	M	None	c.533C>A	T178N	Missense	Heterozygous	de novo	Yes	Severe	No	No	Macrocephaly, tall forehead, ptosis, hearing loss/microtia, severe hypermobility, scoliosis, renal hypoplasia, feeding issues	Exome Sequencing	Not specified	Normal	Not specified	Yes (cohort-level)	Yes (aggregate family/patient history)	Yes (genetic tests detailed)	NA	NA	NA	The B55α-impaired variant group showed increased severity, epilepsy, and CC abnormalities; B56δ binding was common	The macrocephaly subgroup had 0/10 epilepsy	High	This large-scale case series established a genotype-phenotype correlation, showing variant distribution and functional effects centered on the HR4-HR7 loops.
Lenaerts L	2021	Multinational	Genetics in Medicine	Cohort study	Case Series	30	4y	M	None	c.536C>T	P179L	Missense	Heterozygous	de novo	Yes	Severe	Yes	Yes	Microcephaly, short stature, TPN/G-tube feeding, non-ambulatory, severe kyphoscoliosis, PDA, chronic lung disease	Exome Sequencing	Not specified	Agenesis of CC, ventriculomegaly	Not specified	Yes (cohort-level)	Yes (aggregate family/patient history)	Yes (genetic tests detailed)	NA	NA	NA	The B55α-impaired variant group showed increased severity, epilepsy, and CC abnormalities; B56δ binding was common	The macrocephaly subgroup had 0/10 epilepsy	High	This large-scale case series established a genotype-phenotype correlation, showing variant distribution and functional effects centered on the HR4-HR7 loops.
Lenaerts L	2021	Multinational	Genetics in Medicine	Cohort study	Case Series	30	3y 9mo	M	None	c.539T>C	M180T	Missense	Heterozygous	de novo	Yes	Severe	No	No	Macrocephaly, hypotonia, hypertelorism, upslanting palpebral fissures	DDD Study	Not specified	Normal brain imaging	Not specified	Yes (cohort-level)	Yes (aggregate family/patient history)	Yes (genetic tests detailed)	NA	NA	NA	The B55α-impaired variant group showed increased severity, epilepsy, and CC abnormalities; B56δ binding was common	The macrocephaly subgroup had 0/10 epilepsy	High	This large-scale case series established a genotype-phenotype correlation, showing variant distribution and functional effects centered on the HR4-HR7 loops.
Lenaerts L	2021	Multinational	Genetics in Medicine	Cohort study	Case Series	30	6y	F	None	c.539T>C	M180T	Missense	Heterozygous	de novo	Yes	Moderate	No	No	Macrocephaly, hypotonia, hearing aids	Exome Sequencing	Not specified	Not specified	Not specified	Yes (cohort-level)	Yes (aggregate family/patient history)	Yes (genetic tests detailed)	NA	NA	NA	The B55α-impaired variant group showed increased severity, epilepsy, and CC abnormalities; B56δ binding was common	The macrocephaly subgroup had 0/10 epilepsy	High	This large-scale case series established a genotype-phenotype correlation, showing variant distribution and functional effects centered on the HR4-HR7 loops.
Lenaerts L	2021	Multinational	Genetics in Medicine	Cohort study	Case Series	30	2y	F	None	c.539T>C	M180T	Missense	Heterozygous	de novo	Yes	Moderate	No	Yes	Macrocephaly, severe hypotonia, feeding issues, right microtia/hearing loss, PDA	Exome Sequencing	Not specified	Hypoplasia of CC, delayed myelinisation	Not specified	Yes (cohort-level)	Yes (aggregate family/patient history)	Yes (genetic tests detailed)	NA	NA	NA	The B55α-impaired variant group showed increased severity, epilepsy, and CC abnormalities; B56δ binding was common	The macrocephaly subgroup had 0/10 epilepsy	High	This large-scale case series established a genotype-phenotype correlation, showing variant distribution and functional effects centered on the HR4-HR7 loops.
Lenaerts L	2021	Multinational	Genetics in Medicine	Cohort study	Case Series	30	23y	F	None	c.539T>C	M180T	Missense	Heterozygous	de novo	Yes	Moderate	No	Yes	Macrocephaly, ptosis, anxiety, autistic features	DDD Study	Not specified	Mild periventricular leukomalacia	Not specified	Yes (cohort-level)	Yes (aggregate family/patient history)	Yes (genetic tests detailed)	NA	NA	NA	The B55α-impaired variant group showed increased severity, epilepsy, and CC abnormalities; B56δ binding was common	The macrocephaly subgroup had 0/10 epilepsy	High	This large-scale case series established a genotype-phenotype correlation, showing variant distribution and functional effects centered on the HR4-HR7 loops.
Lenaerts L	2021	Multinational	Genetics in Medicine	Cohort study	Case Series	30	2y	M	None	c.539T>C	M180T	Missense	Heterozygous	de novo	Yes	Moderate	No	No	Macrocephaly, severe hypotonia, feeding issues, unilateral ptosis, hypermobility, postaxial polydactyly	Exome Sequencing	Not specified	Normal	Not specified	Yes (cohort-level)	Yes (aggregate family/patient history)	Yes (genetic tests detailed)	NA	NA	NA	The B55α-impaired variant group showed increased severity, epilepsy, and CC abnormalities; B56δ binding was common	The macrocephaly subgroup had 0/10 epilepsy	High	This large-scale case series established a genotype-phenotype correlation, showing variant distribution and functional effects centered on the HR4-HR7 loops.
Lenaerts L	2021	Multinational	Genetics in Medicine	Cohort study	Case Series	30	27y	M	None	c.538A>G	M180V	Missense	Heterozygous	de novo	Yes	Moderate	No	No	Macrocephaly, tall forehead, bilateral ptosis, large ears, hypermobility, pectus carinatum	Exome Sequencing	Not specified	Normal	Normal EEG	Yes (cohort-level)	Yes (aggregate family/patient history)	Yes (genetic tests detailed)	NA	NA	NA	The B55α-impaired variant group showed increased severity, epilepsy, and CC abnormalities; B56δ binding was common	The macrocephaly subgroup had 0/10 epilepsy	High	This large-scale case series established a genotype-phenotype correlation, showing variant distribution and functional effects centered on the HR4-HR7 loops.
Lenaerts L	2021	Multinational	Genetics in Medicine	Cohort study	Case Series	30	20y	M	None	c.538A>G	M180V	Missense	Heterozygous	Unknown	Yes	Moderate	No	No	Macrocephaly, hypotonia, feeding issues, mild scoliosis	Exome Sequencing	Not specified	Normal	Not specified	Yes (cohort-level)	Yes (aggregate family/patient history)	Yes (genetic tests detailed)	NA	NA	NA	The B55α-impaired variant group showed increased severity, epilepsy, and CC abnormalities; B56δ binding was common	The macrocephaly subgroup had 0/10 epilepsy	High	This large-scale case series established a genotype-phenotype correlation, showing variant distribution and functional effects centered on the HR4-HR7 loops.
Lenaerts L	2021	Multinational	Genetics in Medicine	Cohort study	Case Series	30	16mo	M	None	c.538A>G	M180V	Missense	Heterozygous	de novo	Yes	NA	No	Yes	Macrocephaly(+5.2SD), short stature, hypotonia, asymmetric LVH	Exome Sequencing	Not specified	Olfactory bulbs not seen	Not specified	Yes (cohort-level)	Yes (aggregate family/patient history)	Yes (genetic tests detailed)	NA	NA	NA	The B55α-impaired variant group showed increased severity, epilepsy, and CC abnormalities; B56δ binding was common	The macrocephaly subgroup had 0/10 epilepsy	High	This large-scale case series established a genotype-phenotype correlation, showing variant distribution and functional effects centered on the HR4-HR7 loops.
Lenaerts L	2021	Multinational	Genetics in Medicine	Cohort study	Case Series	30	10mo	F	None	c.539T>A	M180K	Missense	Heterozygous	de novo	Yes	Severe	Yes	No	Severe hypotonia, frontal bossing, hypertelorism, thin upper lip	Exome Sequencing	Not specified	Normal	Not specified	Yes (cohort-level)	Yes (aggregate family/patient history)	Yes (genetic tests detailed)	NA	NA	NA	The B55α-impaired variant group showed increased severity, epilepsy, and CC abnormalities; B56δ binding was common	The macrocephaly subgroup had 0/10 epilepsy	High	This large-scale case series established a genotype-phenotype correlation, showing variant distribution and functional effects centered on the HR4-HR7 loops.
Lenaerts L	2021	Multinational	Genetics in Medicine	Cohort study	Case Series	30	9y	F	None	c.539T>G	M180R	Missense	Heterozygous	de novo	Yes	Yes	No	Yes	Microcephaly, SGA, hypotonia, long face	Exome Sequencing	Not specified	Hippocampal dysplasia	Not specified	Yes (cohort-level)	Yes (aggregate family/patient history)	Yes (genetic tests detailed)	NA	NA	NA	The B55α-impaired variant group showed increased severity, epilepsy, and CC abnormalities; B56δ binding was common	The macrocephaly subgroup had 0/10 epilepsy	High	This large-scale case series established a genotype-phenotype correlation, showing variant distribution and functional effects centered on the HR4-HR7 loops.
Lenaerts L	2021	Multinational	Genetics in Medicine	Cohort study	Case Series	30	6y	F	None	c.544C>T	R182W	Missense	Heterozygous	de novo	Yes	Severe	Yes (vacant episodes)	Yes	Wheelchair bound, hypotonia, plagiocephaly, scoliosis, PDA and PFO	DDD Study	Not specified	Agenesis of CC, severe ventriculomegaly	Not specified	Yes (cohort-level)	Yes (aggregate family/patient history)	Yes (genetic tests detailed)	NA	NA	NA	The B55α-impaired variant group showed increased severity, epilepsy, and CC abnormalities; B56δ binding was common	The macrocephaly subgroup had 0/10 epilepsy	High	This large-scale case series established a genotype-phenotype correlation, showing variant distribution and functional effects centered on the HR4-HR7 loops.
Lenaerts L	2021	Multinational	Genetics in Medicine	Cohort study	Case Series	30	4y	M	None	c.544C>T	R182W	Missense	Heterozygous	de novo	Yes	Severe	No	Yes	Severe hypotonia, no walking, long face, deep set eyes	Exome Sequencing	Not specified	Severely hypoplastic CC, ventriculomegaly, hydrocephalus (VP shunt), hypoplasia of cerebellar vermis	Normal EEG	Yes (cohort-level)	Yes (aggregate family/patient history)	Yes (genetic tests detailed)	NA	NA	NA	The B55α-impaired variant group showed increased severity, epilepsy, and CC abnormalities; B56δ binding was common	The macrocephaly subgroup had 0/10 epilepsy	High	This large-scale case series established a genotype-phenotype correlation, showing variant distribution and functional effects centered on the HR4-HR7 loops.
Lenaerts L	2021	Multinational	Genetics in Medicine	Cohort study	Case Series	30	3y	F	None	c.544C>T	R182W	Missense	Heterozygous	de novo	Yes	Severe	Yes	Yes	SGA, severe hypotonia, G-tube feeding, coarse features, hair pulling	DDD Study	Not specified	Agenesis of CC, ventriculomegaly, poor myelination	Not specified	Yes (cohort-level)	Yes (aggregate family/patient history)	Yes (genetic tests detailed)	NA	NA	NA	The B55α-impaired variant group showed increased severity, epilepsy, and CC abnormalities; B56δ binding was common	The macrocephaly subgroup had 0/10 epilepsy	High	This large-scale case series established a genotype-phenotype correlation, showing variant distribution and functional effects centered on the HR4-HR7 loops.
Lenaerts L	2021	Multinational	Genetics in Medicine	Cohort study	Case Series	30	2y	M	None	c.547C>T	R183W	Missense	Heterozygous	de novo	Yes	Severe	Yes (intractable)	Yes	Unable to roll over, G-tube dependence, scoliosis, cardiac arrhythmia	Exome Sequencing	Not specified	Ventriculomegaly, hydrocephalus, pachygyria, malformations of thalamus and basal ganglia	Not specified	Yes (cohort-level)	Yes (aggregate family/patient history)	Yes (genetic tests detailed)	NA	NA	NA	The B55α-impaired variant group showed increased severity, epilepsy, and CC abnormalities; B56δ binding was common	The macrocephaly subgroup had 0/10 epilepsy	High	This large-scale case series established a genotype-phenotype correlation, showing variant distribution and functional effects centered on the HR4-HR7 loops.
Lenaerts L	2021	Multinational	Genetics in Medicine	Cohort study	Case Series	30	20y	M	None	c.656C>T	S219L	Missense	Heterozygous	de novo	Yes	Moderate	Yes (focal)	Yes	Microcephaly, hypotonia, ADHD, aggression	Exome Sequencing	Not specified	Hypoplastic CC, cerebellar vermis atrophy	Not specified	Yes (cohort-level)	Yes (aggregate family/patient history)	Yes (genetic tests detailed)	NA	NA	NA	The B55α-impaired variant group showed increased severity, epilepsy, and CC abnormalities; B56δ binding was common	The macrocephaly subgroup had 0/10 epilepsy	High	This large-scale case series established a genotype-phenotype correlation, showing variant distribution and functional effects centered on the HR4-HR7 loops.
Lenaerts L	2021	Multinational	Genetics in Medicine	Cohort study	Case Series	30	2y 4mo	M	None	c.656C>T	S219L	Missense	Heterozygous	de novo	Yes	Moderate	Yes (myoclonic)	Yes	No walking, hypotonia, stereotypic movements, dolichocephaly, paratesticular lipoblastoma (at 1y)	Exome Sequencing	Not specified	Hypoplastic CC, ventriculomegaly, deficient white matter	Not specified	Yes (cohort-level)	Yes (aggregate family/patient history)	Yes (genetic tests detailed)	NA	NA	NA	The B55α-impaired variant group showed increased severity, epilepsy, and CC abnormalities; B56δ binding was common	The macrocephaly subgroup had 0/10 epilepsy	High	This large-scale case series established a genotype-phenotype correlation, showing variant distribution and functional effects centered on the HR4-HR7 loops.
Lenaerts L	2021	Multinational	Genetics in Medicine	Cohort study	Case Series	30	7y	M	None	c.656C>T	S219L	Missense	Heterozygous	de novo	Yes	Not specified	No	Not specified	Hypotonia, ADHD, long face, pectus excavatum	Research Exome Seq	Not specified	Not done	Not specified	Yes (cohort-level)	Yes (aggregate family/patient history)	Yes (genetic tests detailed)	NA	NA	NA	The B55α-impaired variant group showed increased severity, epilepsy, and CC abnormalities; B56δ binding was common	The macrocephaly subgroup had 0/10 epilepsy	High	This large-scale case series established a genotype-phenotype correlation, showing variant distribution and functional effects centered on the HR4-HR7 loops.
Lenaerts L	2021	Multinational	Genetics in Medicine	Cohort study	Case Series	30	4y	F	None	c.658G>A	V220M	Missense	Heterozygous	de novo	Yes	Yes	Yes (problematic)	Yes	Hypotonia, choking issues, frontal bossing, hypertelorism, bicuspid aortic valve	Exome Sequencing	Not specified	Agenesis of CC, unilateral ventriculomegaly	Not specified	Yes (cohort-level)	Yes (aggregate family/patient history)	Yes (genetic tests detailed)	NA	NA	NA	The B55α-impaired variant group showed increased severity, epilepsy, and CC abnormalities; B56δ binding was common	The macrocephaly subgroup had 0/10 epilepsy	High	This large-scale case series established a genotype-phenotype correlation, showing variant distribution and functional effects centered on the HR4-HR7 loops.
Lenaerts L	2021	Multinational	Genetics in Medicine	Cohort study	Case Series	30	7y	F	None	c.658G>A	V220M	Missense	Heterozygous	de novo	Yes	Moderate	Yes (severe)	Yes	SGA, frustration/head banging	DDD Study	Not specified	Agenesis of CC, ventriculomegaly	Not specified	Yes (cohort-level)	Yes (aggregate family/patient history)	Yes (genetic tests detailed)	NA	NA	NA	The B55α-impaired variant group showed increased severity, epilepsy, and CC abnormalities; B56δ binding was common	The macrocephaly subgroup had 0/10 epilepsy	High	This large-scale case series established a genotype-phenotype correlation, showing variant distribution and functional effects centered on the HR4-HR7 loops.
Lenaerts L	2021	Multinational	Genetics in Medicine	Cohort study	Case Series	30	3y	M	None	c.658G>A	V220M	Missense	Heterozygous	de novo	Yes	Yes	No	Yes	SGA, hypotonia, mildly coarse face, hypermobility	Exome Sequencing	Not specified	Hypoplastic CC, periventricular leukomalacia, delayed myelination, pontine/cerebellar volume loss	Not specified	Yes (cohort-level)	Yes (aggregate family/patient history)	Yes (genetic tests detailed)	NA	NA	NA	The B55α-impaired variant group showed increased severity, epilepsy, and CC abnormalities; B56δ binding was common	The macrocephaly subgroup had 0/10 epilepsy	High	This large-scale case series established a genotype-phenotype correlation, showing variant distribution and functional effects centered on the HR4-HR7 loops.
Lenaerts L	2021	Multinational	Genetics in Medicine	Cohort study	Case Series	30	4y	M	None	c.658G>A	V220M	Missense	Heterozygous	de novo	Yes	Moderate	No	Yes	Hypotonia, feeding issues, ASD, long face, hypermobility	Exome Sequencing	Not specified	Mild hypoplasia of CC, periventricular leukomalacia	Not specified	Yes (cohort-level)	Yes (aggregate family/patient history)	Yes (genetic tests detailed)	NA	NA	NA	The B55α-impaired variant group showed increased severity, epilepsy, and CC abnormalities; B56δ binding was common	The macrocephaly subgroup had 0/10 epilepsy	High	This large-scale case series established a genotype-phenotype correlation, showing variant distribution and functional effects centered on the HR4-HR7 loops.
Lenaerts L	2021	Multinational	Genetics in Medicine	Cohort study	Case Series	30	4y	M	None	c.773G>A	R258H	Missense	Heterozygous	de novo	Yes	Moderate	Yes	Yes	SGA, microcephaly, no hypotonia, ADHD	Exome Sequencing	Not specified	Hypoplasia of CC, colpocephalia, megacisterna magna	Not specified	Yes (cohort-level)	Yes (aggregate family/patient history)	Yes (genetic tests detailed)	NA	NA	NA	The B55α-impaired variant group showed increased severity, epilepsy, and CC abnormalities; B56δ binding was common	The macrocephaly subgroup had 0/10 epilepsy	High	This large-scale case series established a genotype-phenotype correlation, showing variant distribution and functional effects centered on the HR4-HR7 loops.
Lenaerts L	2021	Multinational	Genetics in Medicine	Cohort study	Case Series	30	18mo	M	None	c.773G>A	R258H	Missense	Heterozygous	de novo	Yes	NA	No	Yes	Microcephaly, hypotonia	Exome Sequencing	Not specified	Hypoplasia of CC	Not specified	Yes (cohort-level)	Yes (aggregate family/patient history)	Yes (genetic tests detailed)	NA	NA	NA	The B55α-impaired variant group showed increased severity, epilepsy, and CC abnormalities; B56δ binding was common	The macrocephaly subgroup had 0/10 epilepsy	High	This large-scale case series established a genotype-phenotype correlation, showing variant distribution and functional effects centered on the HR4-HR7 loops.
Lenaerts L	2021	Multinational	Genetics in Medicine	Cohort study	Case Series	30	13mo	M	None	c.772C>A	R258S	Missense	Heterozygous	de novo	Yes	NA	No	Yes	Microcephaly, no walking	Exome Sequencing	Not specified	Hypoplasia of CC	Not specified	Yes (cohort-level)	Yes (aggregate family/patient history)	Yes (genetic tests detailed)	NA	NA	NA	The B55α-impaired variant group showed increased severity, epilepsy, and CC abnormalities; B56δ binding was common	The macrocephaly subgroup had 0/10 epilepsy	High	This large-scale case series established a genotype-phenotype correlation, showing variant distribution and functional effects centered on the HR4-HR7 loops.
Fitzgerald, TW (DDD)	2015	UK & Republic of Ireland	Nature	Cohort (nationwide genotype-driven)	Large-scale exome + array study	3	NA	F	None	c.544C>T	p.Arg182Trp	Missense	Heterozygous	De novo	Yes	Yes	Yes	Aplasia / hypoplasia / thin corpus callosum; hydrocephalus	Plagiocephaly; congenital visual impairment; facial asymmetry	Exome sequencing (trio) + array; variants shared via DECIPHER/Sanger confirmation.	Not specified	Aplasia / hypoplasia of corpus callosum	Not specified	Yes	Yes	Yes	NA	NA	NA	PPP2R1A variants are a new genetic cause of neurodevelopmental disorders, especially when accompanied by corpus callosum abnormalities. The recurrence of the same variant in unrelated patients suggests a possible activating or dominant-negative mechanism.	This PPP2R1A variant was also previously identified as a cause of endometrial and ovarian cancer.	High	Based on Supplemental Table 4 of Fitzgerald et al. 2015.
Fitzgerald, TW (DDD)	2015	UK & Republic of Ireland	Nature	Cohort (nationwide genotype-driven)	Large-scale exome + array study	3	NA	M	None	c.536C>T	p.Pro179Leu	Missense	Heterozygous	De novo	Yes	Yes	Yes	Aplasia / Hypoplasia of corpus callosum	Finger/ joint hypermobility, pectus excavatum, deviation 5th finger, etc.	Exome sequencing (trio) + array; shared via DECIPHER.	Not specified	Aplasia / hypoplasia of corpus callosum	Not specified	Yes	Yes	Yes	NA	NA	NA	PPP2R1A variants are a new genetic cause of neurodevelopmental disorders, especially when accompanied by corpus callosum abnormalities. The recurrence of the same variant in unrelated patients suggests a possible activating or dominant-negative mechanism.	This PPP2R1A variant was also previously identified as a cause of endometrial and ovarian cancer.	High	Based on Supplemental Table 4 of Fitzgerald et al. 2015.
Fitzgerald, TW (DDD)	2015	UK & Republic of Ireland	Nature	Cohort (nationwide genotype-driven)	Large-scale exome + array study	3	NA	F	None	c.544C>T	p.Arg182Trp	Missense	Heterozygous	De novo	Yes	Yes	No	Aplasia / Hypoplasia of corpus callosum	Congenital visual impairment; plagiocephaly; facial asymmetry; prominent metopic ridge	Exome sequencing (trio) + array; Sanger confirmation/DECIPHER deposit.	Not specified	Aplasia / hypoplasia of corpus callosum	Not specified	Yes	Yes	Yes	NA	NA	NA	PPP2R1A variants are a new genetic cause of neurodevelopmental disorders, especially when accompanied by corpus callosum abnormalities. The recurrence of the same variant in unrelated patients suggests a possible activating or dominant-negative mechanism.	This PPP2R1A variant was also previously identified as a cause of endometrial and ovarian cancer.	High	Based on Supplemental Table 4 of Fitzgerald et al. 2015.
